# Supplementary material for: Ocean acidification: Global perspectives and India’s path forward
Source: iScience. 2025 Oct 24;28(11):113852. doi: 10.1016/j.isci.2025.113852 (PMC12666105; doi:10.1016/j.isci.2025.113852)
Supplement: Data S1. Supplementary research data for the study [file mmc1.zip]

Archive with 7 entries (6 files):
- Supplementary file/
- Supplementary file/Figure 1 R code.R
- Supplementary file/Figure 3 R code.R
- Supplementary file/Figure 3 raw data.xlsx
- Supplementary file/Figure 6 (former figure 5) R code.R
- Supplementary file/Figure 6(former fig 5) raw data.csv
- Supplementary file/Table 1.docx
