# Supplementary material for: Ocean acidification: Global perspectives and India’s path forward
Source: iScience. 2025 Oct 24;28(11):113852. doi: 10.1016/j.isci.2025.113852 (PMC12666105; doi:10.1016/j.isci.2025.113852)
Supplement: Data S1. Supplementary research data for the study [file mmc1.zip › Supplementary file/Figure 3 raw data.xlsx]

## Sheet: raw data
Driver	Driver	Raw Assigned Score (−2 to +2)	Normalized Value (z-score)	References	Justification
Atmospheric CO₂ Increase	Ocean Warming	2	1.12	Ma et al. (2023); Gruber (2011);	Ocean warming accelerates stratification, alters solubility, and amplifies acidification trends globally.
Atmospheric CO₂ Increase	Coastal Upwelling	−2	−1.90	Feely et al. (2008); Schulz et al. (2019); Vargas et al. (2016)	Upwelling injects CO₂-rich waters, intensifying local acidification, sometimes counteracting buffering.
Atmospheric CO₂ Increase	Riverine Influence	1	0.98	Salisbury et al. (2008); Sridevi & Sarma (2021)	Riverine alkalinity and nutrient delivery interact with atmospheric CO₂ to shape nearshore pH.
Atmospheric CO₂ Increase	El Niño Events	−1	−1.10	Cai et al. (2011); Vargas et al. (2016)	ENSO-related anomalies affect carbon exchange and solubility, weakening CO₂ buffering.
Ocean Warming	Indian Ocean Dipole (IOD)	−1	−1.10	Sarma et al. (2015); Wang et al. (2024)	IOD modifies warming-driven stratification, influencing OA variability in Indian Ocean basins.
Riverine Influence	Eutrophication & Hypoxia	2	1.11	Cai et al. (2011); Breitburg et al. (2018); Glibert et al. (2022)	Nutrient runoff drives eutrophication, leading to hypoxia and CO₂ accumulation.
Eutrophication & Hypoxia	Ocean Warming	1	0.65	Chan et al. (2019); Breitburg et al. (2018)	Warming enhances oxygen stress, synergistically worsening eutrophication-linked acidification.
Plastic Leaching	Ocean Warming	1	0.88	Romera-Castillo et al. (2023); Andrady (2011)	Plastic degradation releases DOC and acids, exacerbated by warming, increasing OA stress.
Plastic Leaching	Eutrophication & Hypoxia	1	0.64	Ward et al. (2019); Vighi et al. (2021)	Plastic degradation adds organic matter, accelerating eutrophication and oxygen depletion.
Submarine Groundwater Discharge	Coastal Upwelling	−2	−1.96	Lee et al. (2018); Feely et al. (2008)	Both processes inject CO₂-rich waters but act antagonistically depending on hydrodynamics.
El Niño Events	Coastal Upwelling	−2	−1.76	Feely et al. (2008); Vargas et al. (2016)	ENSO weakens upwelling, shifting carbonate chemistry and OA drivers.
Indian Ocean Dipole (IOD)	Riverine Influence	1	0.74	Sarma et al. (2015); Sridevi & Sarma (2021)	IOD-driven rainfall patterns modulate freshwater discharge and nutrient fluxes.
Natural CO₂ Variability	Coastal Upwelling	−2	−1.08	Feely et al. (2008); Schulz et al. (2019)	Natural variability in CO₂-rich deep water interacts strongly with upwelling dynamics.
Ocean Warming	Natural CO₂ Variability	−1	−0.65	Gruber (2011); Ma et al. (2023)	Warming alters gas exchange processes, compounding natural pCO₂ fluctuations.
Atmospheric CO₂ Increase	Natural CO₂ Variability	−1	−0.79	Orr et al. (2005); Feely et al. (2004)	Anthropogenic CO₂ intensifies baseline variability, reducing stability of carbonate chemistry.

## Sheet: Figure3_Matrix
	Atmospheric CO2 Increase	Ocean Warming	El Niño Events	Riverine Influence	Coastal Upwelling	Submarine Groundwater Discharge	Plastic Leaching	Indian Ocean Dipole (IOD)	Eutrophication & Hypoxia	Natural CO2 Variability
Atmospheric CO2 Increase	1	0.33	0.17	0.38	-0.98	-1.9	-0.89	0.13	-0.97	0.29
Ocean Warming	0.33	1	-1.1	-1.6	1.12	0.14	0.82	-0.88	-0.8	0
El Niño Events	0.17	-1.1	1	1.6	-0.96	-0.78	1.14	-0.88	-1.36	-0.02
Riverine Influence	0.38	-1.6	1.6	1	0.06	0.17	-0.86	0.17	0.21	0.19
Coastal Upwelling	-0.98	1.12	-0.96	0.06	1	0.47	0.58	-1.08	0.58	-1.08
Submarine Groundwater Discharge	-1.9	0.14	-0.78	0.17	0.47	1	0.99	0.12	1.11	0.12
Plastic Leaching	-0.89	0.82	1.14	-0.86	0.58	0.99	1	-1.18	1.28	0.05
Indian Ocean Dipole (IOD)	0.13	-0.88	-0.88	0.17	-1.08	0.12	-1.18	1	-0.04	-1.11
Eutrophication & Hypoxia	-0.97	-0.8	-1.36	0.21	0.58	1.11	1.28	-0.04	1	1.06
Natural CO2 Variability	0.29	0	-0.02	0.19	-1.08	0.12	0.05	-1.11	1.06	1
