# Supplementary material for: Ocean acidification: Global perspectives and India’s path forward
Source: iScience. 2025 Oct 24;28(11):113852. doi: 10.1016/j.isci.2025.113852 (PMC12666105; doi:10.1016/j.isci.2025.113852)
Supplement: Data S1. Supplementary research data for the study [file mmc1.zip › Supplementary file/Figure 6(former fig 5) raw data.csv]

Strategy	Criterion	Score	Rationale	References
Artificial Reef Structures	Cost Impact	9	Requires high capital for materials, deployment, and long-term maintenance.	Anthony et al. 2008; Duarte et al. 2013
	Feasibility	7	Widely trialed in coral reef restoration with proven short-term success.	Anthony et al. 2008
CO2 Emission Reduction	Cost Impact	9	High global economic cost of transitioning energy systems and industries.	IPCC 2019; Friedlingstein et al. 2022
	Feasibility	7	Requires international political will and coordinated action.	Gattuso et al. 2015
Coastal Pollution Control	Cost Impact	6	Moderate infrastructure and wastewater treatment costs at regional level.	Cai et al. 2011
	Feasibility	6	Proven in several estuarine systems; requires governance capacity.	Breitburg et al. 2018
Ecosystem-Based Fisheries Management (EBFM)	Cost Impact	8	Requires strong enforcement and monitoring, but relatively cheaper than engineered solutions.	Waldbusser & Salisbury 2014
	Feasibility	6	Implemented globally with mixed success depending on governance.	Branch et al. 2013
Enhanced Chemical Weathering (ECW)	Cost Impact	10	Large-scale mining, grinding, and dispersal of silicate materials are very costly.	Oschlies et al. 2023
	Feasibility	4	Still experimental with uncertain ecological side effects.	Butensch�n et al. 2021
Enhanced Terrestrial Weathering	Cost Impact	5	Costs partly offset as by-product of agriculture or land use practices.	Oschlies et al. 2023
	Feasibility	4	Requires large land areas; ecological and logistical limits.	Duarte et al. 2013
Hybridisation for OA Resilience	Cost Impact	8	Requires long-term hatchery and genetic research investments.	Kapsenberg et al. 2022
	Feasibility	6	Early success in oysters and mussels but still experimental.	Barton et al. 2015
Integrated Multi-Trophic Aquaculture (IMTA)	Cost Impact	7	Infrastructure-intensive, though partially offset by revenue from co-products.	Waldbusser & Salisbury 2014
	Feasibility	7	Proven in Asia and Europe; requires regulatory approval.	Barton et al. 2015
Marine Protected Areas (MPAs)	Cost Impact	9	High enforcement and monitoring costs, especially offshore.	Gattuso et al. 2015
	Feasibility	8	Widely implemented globally; proven ecological benefits.	Duarte et al. 2013
Monitoring & Early Warning Systems	Cost Impact	6	Requires sensors, buoys, satellites, but decreasing costs with new tech.	Rosenau et al. 2021
	Feasibility	7	Operational in US, Canada, Norway; replicable in India.	Moran et al. 2022
Ocean Alkalinity Enhancement (OAE)	Cost Impact	9	Large-scale material handling and deployment costs.	Oschlies et al. 2023
	Feasibility	5	Still conceptual; potential ecological risks.	Butensch�n et al. 2021
Seagrass & Algae Restoration	Cost Impact	7	Moderate costs; requires labor-intensive planting and monitoring.	Duarte et al. 2013
	Feasibility	8	Numerous successful trials; scalable in shallow coastal systems.	Pendleton et al. 2019
Selective Breeding	Cost Impact	8	High upfront R&D and hatchery infrastructure required.	Barton et al. 2015
	Feasibility	8	Proven in oyster hatcheries (Pacific Northwest) and mussels.	Barton et al. 2015; Kapsenberg et al. 2022
Shell Reef Restoration	Cost Impact	6	Costs moderate but require long-term ecological maintenance.	Anthony et al. 2008
	Feasibility	5	Effective at small scale, limited by local ecological context.	Duarte et al. 2013
